# Supplementary material for: Potential Shifts in the Oral Microbiome Induced by Bariatric Surgery—A Scoping Review
Source: Antibiotics (Basel). 2025 Jul 10;14(7):695. doi: 10.3390/antibiotics14070695 (PMC12291853; doi:10.3390/antibiotics14070695)
Supplement: Supplementary file 1 [file antibiotics-14-00695-s001.zip]

Archive with 1 entries (1 files):
- antibiotics-3724852-supplementary.pdf
